# Supplementary material for: Factors Predicting 30-Day Grade IIIa–V Clavien–Dindo Classification Complications and Delayed Chemotherapy Initiation after Cytoreductive Surgery for Advanced-Stage Ovarian Cancer: A Prospective Cohort Study
Source: Cancers (Basel). 2022 Aug 29;14(17):4181. doi: 10.3390/cancers14174181 (PMC9454550; doi:10.3390/cancers14174181)
Supplement: Supplementary file 1 [file cancers-14-04181-s001.zip]

Archive with 1 entries (1 files):
- cancers-1816681-supplementary.pdf
